# Supplementary material for: 17.6% of patients in a German cohort with exocrine pancreatic cancer were diagnosed with a genetic tumor syndrome—a case for universal genetic testing?
Source: ESMO Gastrointest Oncol. 2025 Aug 8;9:100218. doi: 10.1016/j.esmogo.2025.100218 (PMC12836536; doi:10.1016/j.esmogo.2025.100218)
Supplement: Supplememtary table [file mmc1.xlsx]

## Sheet: Suppl. Table 1
Supplementary Table 1: Overview of Patient Cohort, Pedigree Information, Pathogenic Germline Variants and Tumor Analyses
FDR: first degree relative, SDR: second degree relative, TDR: third degree relative, GT: germline testing, AD: autosomal dominant, AR: autosomal recessive
Patient Information													Pathogenic Germline Variants (all heterozygous)		Results Tumor Analyses				Analysis
Patient ID	Sex	Age of Onset PCA [y]	cohort	previous cancer diagnosis	family history of cancer (only TDRs with PCA)	Total Relatives with PCA	FDRs with PCA	SDRs with PCA	TDRs with PCA	FPC GT criteria	LS GT criteria	HBOC GT criteria	Genes and Variants	AD/AR cancer predisposition	Somatic Mutations (APC, ARID1A, ATM, BRCA1, BRCA2, CDKN2A, EPCAM, KRAS, MLH1, MSH2, MSH6, PALB2, PMS2, SMAD4, STK11, TP53)		mutational signatures (AC1, AC3, AC6, AC26) with positive confidence interval	MSI	Germline	Tumor
															SNVs und InDels	CNVs
PCA_001	f	73	Dresden	no	4 FDRs	2	1	1	0	yes	no	no	-	-	N/A	N/A	NA	NA	TSC94	N/A
PCA_002	m	72	Dresden	no	1 FDR, 1 SDR	2	1	1	0	yes	no	no	-	-	N/A	N/A	NA	NA	TSC94	N/A
PCA_003	m	75	Dresden	no	2 FDRs, 1 SDR	2	1	1	0	yes	no	no	MUTYH (p.R69*)	AR	N/A	N/A	NA	NA	TSC94	N/A
PCA_004	m	85	Dresden	no	3 FDRs	1	1	0	0	yes	no	no	-	-	N/A	N/A	NA	NA	TSC94	N/A
PCA_005	f	35	Dresden	no	1 SDR	1	0	1	0	no	no	no	-	-	N/A	N/A	NA	NA	TSC94	N/A
PCA_006	f	65	Dresden	no	1 SDR	0	0	0	0	no	no	yes	-	-	N/A	N/A	NA	NA	TSC94	N/A
PCA_007	f	59	Dresden	no	4 FDRs	1	1	0	0	yes	no	no	BRCA1 (p.L431Ffs*5)	AD	TP53 (p.M237I)	N/A	NA	NA	TSC94	Panel
PCA_008	m	38	Dresden	no	1 FDR, 1 TDR	1	0	0	1	no	no	yes	-	-	N/A	N/A	NA	NA	TSC94	N/A
PCA_009	m	60	Dresden	yes	1 FDR, 1 SDR	1	1	0	0	yes	no	no	-	-	N/A	N/A	NA	NA	TSC94	N/A
PCA_010	f	47	Dresden	no	1 SDR	0	0	0	0	no	no	no	-	-	N/A	N/A	NA	NA	TSC94	N/A
PCA_011	f	51	Dresden	no	no	0	0	0	0	no	no	no	-	-	KRAS (missense)	N/A	NA	NA	TSC94	Panel
PCA_012	f	56	Dresden	no	no	0	0	0	0	no	no	no	-	-	N/A	N/A	NA	NA	TSC94	N/A
PCA_013	f	40	Dresden	yes	1 FDR, 1 SDR	0	0	0	0	no	yes	no	MLH1 (p.?)	AD, AR	N/A	N/A	NA	MSI	WES	N/A
PCA_014	f	58	Dresden/MASTER	no	1 FDR, 1 SDR	1	1	0	0	yes	no	no	CHEK2 (p.T367fs*15)	AD	KRAS (missense)	N/A	NA	NA	TSC94	WES
PCA_015	f	67	Dresden	yes	2 FDRs	0	0	0	0	no	no	no	PALB2 (p.R170fs*14), SDHB (p.R242H)	AD	N/A	N/A	NA	NA	TSC94	N/A
PCA_016	f	60	Dresden	no	1 FDR	1	1	0	0	yes	no	no	PALB2 (p.Q314*)	AD	N/A	N/A	NA	NA	TSC94	N/A
PCA_017	f	60	Dresden	yes	5 FDRs, 1 SDR, 1 TDR	3	2	0	1	no	no	yes	ATM (p.R2034*)	AD	N/A	N/A	NA	NA	TSC94	N/A
PCA_018	m	47	Dresden	no	1 FDR, 2 SDRs	1	1	0	0	yes	no	no	-	-	N/A	N/A	NA	NA	WES	N/A
PCA_019	m	55	Dresden	yes	2 FDRs, 4 SDRs	1	1	0	0	yes	no	no	ATM (p.E1978*)	AD	N/A	N/A	NA	NA	TSCv2	N/A
PCA_020	m	73	Dresden	yes	3 FDRs	2	2	0	0	yes	no	no	-	-	N/A	N/A	NA	NA	TSCv2	N/A
PCA_021	m	54	Dresden	no	1 FDR	0	0	0	0	no	no	no	-	-	N/A	N/A	NA	NA	TSCv2	N/A
PCA_022	m	71	Dresden	no	1 FDR, 1 SDR	1	1	0	0	yes	no	no	-	-	N/A	N/A	NA	NA	TSCv2	N/A
PCA_023	m	50	Dresden	no	1 FDR, 1 SDR	0	0	0	0	no	no	no	-	-	N/A	N/A	NA	NA	TSCv2	N/A
PCA_024	f	48	Dresden	no	2 FDRs, 3 SDRs	1	0	1	0	no	no	no	PALB2 (p.Q60fs*7), BARD1 (p.?)	AD	N/A	N/A	NA	NA	TSCv2	N/A
PCA_025	f	64	Dresden	no	1 FDR, 1 SDR, 1 TDR	3	1	1	1	yes	no	no	-	-	N/A	N/A	NA	NA	TSCv2	N/A
PCA_026	m	67	Dresden	no	3 FDRs, 4 SDRs	1	1	0	0	yes	no	no	-	-	KRAS (missense)	N/A	NA	NA	TSCv2	Panel
PCA_027	m	46	Dresden	no	1 FDR	0	0	0	0	no	no	no	NBN (p.K219fs*16)	AR	N/A	N/A	NA	NA	TSCv2	N/A
PCA_028	f	68	Dresden	yes	1 FDR	0	0	0	0	no	no	no	-	-	N/A	N/A	NA	NA	TSCv2	N/A
PCA_029	f	59	Dresden	yes	1 FDR, 7 SDRs, 1 TDR	2	1	0	1	no	yes	no	-	-	N/A	N/A	NA	NA	TSCv2	N/A
PCA_030	m	66	Dresden	no	2 FDRs	1	1	0	0	yes	no	no	-	-	N/A	N/A	NA	NA	TSCv2	N/A
PCA_031	f	72	Dresden	no	1 FDR, 1 SDR	2	1	1	0	yes	no	no	-	-	N/A	N/A	NA	NA	TSCv2	N/A
PCA_032	m	50	Dresden	no	1 FDR	0	0	0	0	no	no	no	-	-	N/A	N/A	NA	NA	WES	N/A
PCA_033	f	48	Dresden	no	2 SDRs	1	0	1	0	no	no	no	-	-	N/A	N/A	NA	NA	TSCv2	N/A
PCA_034	f	73	Dresden	no	1 FDR	1	1	0	0	yes	no	no	-	-	N/A	N/A	NA	NA	WES	N/A
PCA_035	f	76	Dresden	yes	4 FDRs, 3 SDRs	2	2	0	0	no	no	yes	BRCA2 (p.H3010fs*18)	AD	N/A	N/A	NA	NA	WES	N/A
PCA_036	m	48	Dresden	N/A	N/A	-	-	-	-	-	-	-	-	-	N/A	N/A	NA	NA	WES	N/A
PCA_037	m	34	Dresden	no	1 FDR, 4 SDRs	0	0	0	0	no	no	yes	BRCA1 (p.Q1756fs*74), BRCA2 (p.A1237fs*6), CHEK2 (p.T367fs*15)	AD	N/A	N/A	NA	NA	TSC94	N/A
PCA_038	f	55	Dresden	yes	2 FDRs	0	0	0	0	no	no	yes	BRCA1 (p.Q1756fs*74)	AD	N/A	N/A	NA	NA	TSC94	N/A
PCA_039	f	68	Dresden	yes	2 FDRs, 3 SDRs	0	0	0	0	no	no	yes	MLH1 (p.R265C)	AD	KRAS (missense)	N/A	NA	MSS	TSC94	N/A
PCA_040	m	69	Dresden	yes	3 FDRs	0	0	0	0	no	no	yes	-	-	N/A	N/A	NA	NA	TSC94	N/A
PCA_041	f	72	Dresden	yes	2 FDRs	0	0	0	0	no	no	yes	BRCA1 (p.C61G), MUTYH (p.R217H)	AD, AR	N/A	N/A	NA	NA	TSCv2	N/A
PCA_042	f	46	MASTER	no	1 FDR	0	0	0	0	no	no	no	BRCA2 (p.R2418fs*2)	AD	ARID1A (p.G410A, p.A438V, p.M442fs)	APC (DEL), ARID1A (DEL), BRCA2 (DEL), CDKN2A (HDEL), KRAS (DUP), MLH1 (DEL), SMAD4 (DEL), STK11 (DEL), TP53 (DEL)	AC3 46% CI=[37,52], AC1 7% CI [5,8]	MSIsensor 0.00	WES/WGS	WGS
PCA_043	m	52	MASTER	no	N/A	-	-	-	-	-	-	-	-	-	SMAD4 (p.E53*)	ARID1A (DEL), ATM (DEL), CDKN2A (DEL), KRAS (DUP), SMAD4 (DEL)	AC3 20% CI=[10,30], AC1 16% CI=[13,18]	MSIsensor 0.60	WES/WGS	WGS
PCA_044	m	63	MASTER	no	N/A	-	-	-	-	-	-	-	-	-	-	PMS2 (DUP), SMAD4 (DUP)	AC1 17% CI=[15,19], AC3 10% CI=[0,20]	MSIsensor 0.00	WES/WGS	WGS
PCA_045	m	74	MASTER	no	N/A	-	-	-	-	-	-	-	-	-	CDKN2A (p.H83Y), KRAS (p.G12D), TP53 (p.V173M)	APC (DEL), ARID1A (DEL), BRCA2 (DEL), CDKN2A (DEL), KRAS (DEL), SMAD4 (DEL), TP53 (DEL)	AC1 45% CI=[42,46]	MSIsensor 0.01	WES/WGS	WGS
PCA_046	m	43	MASTER	no	N/A	-	-	-	-	-	-	-	-	-	KRAS (p.G12D)	ARID1A (DEL), CDKN2A (HDEL), KRAS (AMP), MLH1 (DEL), PMS2 (DUP), SMAD4 (HDEL), STK11 (DEL), TP53 (DEL)	AC1 32% CI=[15,46]	MSIsensor 0.24	WES/WGS	WES
PCA_047	f	49	MASTER	no	N/A	-	-	-	-	-	-	-	-	-	KRAS (p.G12D), TP53 (p.R248Q)	N/A	N/A	N/A	WES/WGS	WGS
PCA_048	f	56	MASTER	no	N/A	-	-	-	-	-	-	-	-	-	KRAS (p.G12D), TP53 (p.E298*)	-	AC1 22% CI=[11,34]	MSIsensor 0.00	WES/WGS	WES
PCA_049	f	45	MASTER	no	N/A	-	-	-	-	-	-	-	-	-	KRAS (p.G12V), TP53 (p.R196*)	N/A	AC1 28% CI=[18,43]	MSIsensor 0.00	WES/WGS	WES
PCA_050	f	39	MASTER	no	N/A	-	-	-	-	-	-	-	-	-	-	N/A	N/A	N/A	WES/WGS	WES
PCA_051	f	38	MASTER	no	N/A	-	-	-	-	-	-	-	-	-	CDKN2A (p.W15*), KRAS (p.G12D), TP53 (p.R248Q)	SMAD4 (DEL), TP53 (DEL)	AC1 76% CI=[51,75]	MSIsensor 0.00	WES/WGS	WES
PCA_052	f	29	MASTER	no	no	0	0	0	0	no	no	no	-	-	SMAD4 (p.I182V)	ARID1A (DEL), EPCAM (DUP), MSH2 (DUP), MSH6 (DUP)	AC1 29% CI=[25,31]	MSIsensor 0.00	WES/WGS	WGS
PCA_053	m	43	MASTER	no	N/A	-	-	-	-	-	-	-	-	-	TP53 (p.K132R)	BRCA1 (DEL), BRCA2 (DUP), CDKN2A (HDEL), KRAS (DEL), PMS2 (AMP), SMAD4 (DEL), TP53 (DEL)	AC1 33% CI=[27,32]	MSIsensor 0.00	WES/WGS	WGS
PCA_054	m	39	MASTER	no	1 FDR, 1 SDR	0	0	0	0	no	no	yes	-	-	KRAS (p.G12V), TP53 (p.212_213del)	N/A	AC3 61% CI=[40,83], AC1 9% CI=[1,16]	MSIsensor 0.12	WES/WGS	WES
PCA_055	f	80	MASTER	no	N/A	-	-	-	-	-	-	-	-	-	KRAS (p.G12R), TP53 (p.F341S)	APC (DEL), ARID1A (DEL), CDKN2A (HDEL), SMAD4 (DEL), TP53 (DEL)	AC1 29% CI=[24,37]	MSIsensor 0.18	WES/WGS	WES
PCA_056	f	47	MASTER	no	1 SDR	0	0	0	0	no	no	no	-	-	-	ARID1A (DEL), BRCA2 (DEL), CDKN2A (HDEL), MLH1 (DEL)	N/A	MSIsensor 0.29	WES/WGS	WES
PCA_057	m	49	MASTER	no	N/A	-	-	-	-	-	-	-	-	-	KRAS (p.G12V), TP53 (p.R175H)	ARID1A (DEL), BRCA2 (DEL), CDKN2A (HDEL), SMAD4 (DEL), STK11 (HDEL), TP53 (DEL)	AC1 38% CI=[34,39]	MSIsensor 0.00	WES/WGS	WGS
PCA_058	f	43	MASTER	yes	no	0	0	0	0	no	yes	no	MSH2 (del Exon 1-3)	AD	hypermutation, ARID1A (p.R2236C, p.T292fs), ATM (p.R1771fs), MSH2 (p.K249fs), STK11 (p.P275L), TP53 (p.T102fs, p.R306*)	-	AC1 74% CI=[74,90], AC6 19% CI=[12,28]	MSIsensor 4.42 - MSI, hypermutation	WES/WGS	WES
PCA_059	f	41	MASTER	no	N/A	-	-	-	-	-	-	-	-	-	KRAS (p.G12D), TP53 (p.R213*)	ATM (DEL), CDKN2A (HDEL), KRAS (DUP), SMAD4 (DEL), STK11 (DEL), TP53 (DEL)	AC1 35% CI=[27,53]	MSIsensor 0.23	WES/WGS	WES
PCA_060	m	58	MASTER	no	N/A	-	-	-	-	-	-	-	-	-	KRAS (p.Q61H)	ARID1A (DEL), ATM (DEL), CDKN2A (DEL), EPCAM (DUP), KRAS (DUP), MLH1 (DEL), MSH2 (DUP), MSH6 (DUP), PMS2 (DUP), SMAD4 (DEL), TP53 (DEL)	AC1 34% CI=[22,38]	MSIsensor 0.02	WES/WGS	WES
PCA_061	m	51	MASTER	no	2 FDRs, 1 SDR	0	0	0	0	no	no	no	WT1 (p.Y233*)	AD	CDKN2A (p.R58*), KRAS (p.G12D), TP53 (p.N239S)	EPCAM (DUP), KRAS (DUP), MLH1 (DUP), MSH2 (DUP), MSH6 (DUP), PALB2 (DUP), PMS2 (DUP), SMAD4 (DEL), STK11 (DEL)	AC1 41% CI=[32,48]	MSIsensor 0.15	WES/WGS	WES
PCA_062	f	39	MASTER	no	N/A	-	-	-	-	-	-	-	-	-	CDKN2A (p.D108Y), KRAS (p.G12D)	ARID1A (DEL), CDKN2A (DEL), SMAD4 (DEL), TP53 (DEL)	N/A	N/A	WES/WGS	WGS
PCA_063	m	40	MASTER	no	N/A	-	-	-	-	-	-	-	-	-	KRAS (p.G12V), TP53 (p.R213*)	BRCA1 (DUP), CDKN2A (HDEL), EPCAM (DEL), MSH2 (DEL), MSH6 (DEL), PMS2 (DUP), SMAD4 (DEL), TP53 (DEL)	AC3 34% CI=[7,71], AC1 20% CI=[12,31]	MSIsensor 0.01	WES/WGS	WES
PCA_064	m	41	MASTER	no	N/A	-	-	-	-	-	-	-	-	-	KRAS (p.G12R)	-	AC1 45% CI=[35,55]	MSIsensor 0.00	WES/WGS	WES
PCA_065	m	43	MASTER	no	1 SDR	1	0	1	0	no	no	no	-	-	CDKN2A (p.R80*), KRAS (p.G12V)	ARID1A (DEL), BRCA1 (DEL), CDKN2A (DEL), KRAS (AMP), MLH1 (DEL), SMAD4 (HDEL), STK11 (DEL), TP53 (DEL)	AC1 80% CI=[66,79]	MSIsensor 0.00	WES/WGS	WGS
PCA_066	f	44	MASTER	no	N/A	-	-	-	-	-	-	-	-	-	KRAS (p.G12V)	N/A	N/A	N/A	WES/WGS	WES
PCA_067	f	52	MASTER	no	N/A	-	-	-	-	-	-	-	-	-	-	N/A	AC1 49% CI=[39,48]	MSIsensor 0.15	WES/WGS	WGS
PCA_068	m	51	MASTER	no	N/A	-	-	-	-	-	-	-	-	-	KRAS (p.G12R), TP53 (p.E339*)	ARID1A (DEL), CDKN2A (HDEL), KRAS (DUP), MLH1 (DEL), SMAD4 (DEL), TP53 (DEL)	AC1 29% CI=[19,38]	MSIsensor 0.01	WES/WGS	WES
PCA_069	f	69	MASTER	no	N/A	-	-	-	-	-	-	-	-	-	ATM (p.R2443*), KRAS (p.A146T)	ARID1A (DEL), ATM (DEL), KRAS (AMP), PALB2 (DEL), SMAD4 (DEL), STK11 (DEL)	AC1 27% CI=[18,37]	MSIsensor 0.14	WES/WGS	WES
PCA_070	m	49	MASTER	no	N/A	-	-	-	-	-	-	-	-	-	KRAS (p.G12D), SMAD4 (p.T197fs)	ARID1A (DEL), CDKN2A (DEL), SMAD4 (DEL), STK11 (DEL), TP53 (DEL)	AC1 60% CI=[36,59], AC26 29% CI=[1,36]	MSIsensor 0.02	WES/WGS	WES
PCA_071	f	46	MASTER	no	N/A	-	-	-	-	-	-	-	-	-	KRAS (p.G12D), TP53 (p.V216M)	APC (DEL), ARID1A (DUP), ATM (DUP), BRCA1 (DUP), BRCA2 (DUP), CDKN2A (HDEL), EPCAM (DUP), KRAS (AMP), MSH2 (DUP), MSH6 (DUP), PMS2 (DUP), SMAD4 (DEL), TP53 (DEL)	AC1 26% CI=[18,26]	MSIsensor 0.62	WES/WGS	WES
PCA_072	m	49	MASTER	no	N/A	-	-	-	-	-	-	-	-	-	CDKN2A (p.R58*), KRAS (p.G12V), TP53 (p.H179Q)	CDKN2A (DEL), KRAS (DUP), MLH1 (DEL), PMS2 (DUP), SMAD4 (DEL)	AC1 52% CI=[48,52], AC3 20% CI=[11,27]	MSIsensor 0.00	WES/WGS	WGS
PCA_073	m	31	MASTER	no	no	0	0	0	0	no	no	no	NBN (p.K219fs*16)	AR	KRAS (missense), ATM (missense)	N/A	N/A	N/A	WES/WGS	WES
PCA_074	m	42	MASTER	no	N/A	-	-	-	-	-	-	-	-	-	ARID1A (p.S2249fs), CDKN2A (p.R58*), KRAS (p.G12D)	BRCA1 (DEL), KRAS (DUP), MLH1 (DEL), SMAD4 (HDEL), TP53 (DEL)	AC1 41% CI=[38,42]	MSIsensor 0.00	WES/WGS	WGS
PCA_075	f	49	MASTER	no	2 FDRs	2	2	0	0	yes	no	no	-	-	KRAS (p.G12D)	ARID1A (DEL), CDKN2A (HDEL), MLH1 (DEL), SMAD4 (HDEL)	AC6 23% CI=[6,38], AC1 22% CI=[6,36]	MSIsensor 0.02	WES/WGS	WES
PCA_076	m	24	MASTER	no	no	0	0	0	0	no	no	no	-	-	KRAS (p.G12V)	CDKN2A (DEL), KRAS (DUP)	AC6 24% CI=[7,42]	MSIsensor 0.01	WES/WGS	WES
PCA_077	f	60	MASTER	yes	N/A	-	-	-	-	-	-	-	-	-	ARID1A (p.Q748*), KRAS (p.G12D), TP53 (p.H179L)	ARID1A (DEL), CDKN2A (HDEL), EPCAM (DEL), MLH1 (DEL), MSH2 (DEL), MSH6 (DEL), PALB2 (DUP), SMAD4 (DEL), STK11 (DEL), TP53 (DEL)	AC1 35% CI=[29,36]	MSIsensor 0.00	WES/WGS	WGS
PCA_078	m	43	MASTER	no	N/A	-	-	-	-	-	-	-	PALB2 (p.R170fs*14)	AD	N/A	N/A	N/A	N/A	WES/WGS	WES
PCA_079	f	37	MASTER	no	N/A	-	-	-	-	-	-	-	BRCA2 (p.F1130fs*2)	AD	ARID1A (p.Q2037H), BRCA2 (p.V1347I), KRAS (p.G12D), SMAD4 (p.L495fs), TP53 (p.P72fs)	BRCA2 (DEL), CDKN2A (HDEL), EPCAM (DEL), MSH2 (DEL), MSH6 (DEL), SMAD4 (DEL), STK11 (DUP), TP53 (DEL)	AC3 40% CI=[31,45], AC1 9% CI=[6,11], AC6 9% CI=[6,11]	MSIsensor 1.47	WES/WGS	WGS
PCA_080	f	45	MASTER	no	N/A	-	-	-	-	-	-	-	-	-	SMAD4 (p.R135*)	CDKN2A (HDEL), SMAD4 (DEL), TP53 (DEL)	AC1 56% CI=[54,55]	MSIsensor 0.00	WES/WGS	WGS
PCA_081	f	50	MASTER	no	N/A	-	-	-	-	-	-	-	-	-	KRAS (p.G12R), TP53 (p.L145Q)	APC (DUP), BRCA1 (DUP), BRCA2 (DUP), CDKN2A (HDEL), EPCAM (DUP), KRAS (DUP), MSH2 (DUP), MSH6 (DUP), PALB2 (DUP), PMS2 (DUP), SMAD4 (DEL)	AC1 23% CI=[13,33]	MSIsensor 0.33	WES/WGS	WES
PCA_082	f	39	MASTER	no	N/A	-	-	-	-	-	-	-	-	-	KRAS (p.G12D)	N/A	N/A	N/A	WES/WGS	WES
PCA_083	m	38	MASTER	no	N/A	-	-	-	-	-	-	-	-	-	-	-	AC1 22% CI=[10,31]	MSIsensor 0.03	WES/WGS	WES
PCA_084	f	38	MASTER	no	N/A	-	-	-	-	-	-	-	-	-	TP53 (p.P190L)	APC (DEL), BRCA1 (DEL), BRCA2 (DEL), CDKN2A (HDEL), EPCAM (DUP), KRAS (DEL), MSH2 (DUP), MSH6 (DUP), PMS2 (DUP), SMAD4 (DEL), STK11 (DEL), TP53 (DEL)	AC3 59% CI=[42,62], AC1 31% CI=[25,34]	MSIsensor 0.00	WES/WGS	WGS
PCA_085	f	38	MASTER	no	N/A	-	-	-	-	-	-	-	-	-	KRAS (p.Q61K), TP53 (p.Q317fs)	APC (DEL), ARID1A (DEL), ATM (DUP), BRCA1 (DUP), BRCA2 (DUP), CDKN2A (DEL), EPCAM (DUP), KRAS (DUP), MLH1 (DEL), MSH2 (DUP), SMAD4 (DEL), TP53 (DEL)	AC3 22% CI=[15,28], AC1 14% CI=[10,18]	MSIsensor 0.25	WES/WGS	WGS
PCA_086	f	48	MASTER	yes	N/A	-	-	-	-	-	-	-	CDKN2A (p.D84N)	AD	KRAS (p.G12D), SMAD4 (p.H111fs), TP53 (p.255_256del)	APC (DUP), EPCAM (DUP), MLH1 (DUP), MSH2 (DUP), MSH6 (DUP), PALB2 (DUP), PMS2 (AMP), SMAD4 (DEL), STK11 (DUP)	N/A	N/A	WES/WGS	WGS
PCA_087	m	46	MASTER	no	N/A	-	-	-	-	-	-	-	-	-	-	APC (DEL), ARID1A (DEL), CDKN2A (HDEL), MLH1 (DEL)	-	MSIsensor 0.06	WES/WGS	WES
PCA_088	m	47	MASTER	no	N/A	-	-	-	-	-	-	-	-	-	CDKN2A (p.M9fs), KRAS (p.G12V), SMAD4 (p.N13_D14delinsK*), TP53 (p.C176R)	ARID1A (DEL), BRCA2 (DEL), CDKN2A (DEL), PMS2 (DUP), SMAD4 (DEL), STK11 (DEL), TP53 (DEL)	AC1 39% CI=[37,40]	MSIsensor 0.01	WES/WGS	WGS
PCA_089	m	49	MASTER	yes	N/A	-	-	-	-	-	-	-	-	-	APC (p.E1560*), KRAS (p.G12V)	APC (DEL), ARID1A (DUP), BRCA1 (DUP), BRCA2 (DUP), CDKN2A (HDEL), EPCAM (DUP), MLH1 (DEL), MSH2 (DUP), MSH6 (DUP), PALB2 (DUP), PMS2 (AMP), STK11 (DUP), TP53 (DEL)	AC1 12% CI=[4,18]	MSIsensor 0.11	WES/WGS	WES
PCA_090	f	15	MASTER	no	2 SDR	0	0	0	0	no	no	no	-	-	KRAS (p.G12D), TP53 (p.V157G)	ARID1A (DEL), BRCA1 (DUP), CDKN2A (HDEL), KRAS (DUP), MSH6 (DUP), PMS2 (DUP), STK11 (DEL), TP53 (DEL)	AC1 34% CI=[31,37]	MSIsensor 0.00	WES/WGS	WGS
PCA_091	f	38	MASTER	no	no	0	0	0	0	no	no	no	-	-	-	ARID1A (DEL), CDKN2A (HDEL)	AC26 63% CI=[34,68]	MSIsensor 0.18	WES/WGS	WES
PCA_092	m	49	MASTER	no	N/A	-	-	-	-	-	-	-	-	-	KRAS (p.G12D)	APC (DEL), ARID1A (DEL), ATM (DUP), BRCA2 (DUP), CDKN2A (DEL), SMAD4 (DEL), TP53 (DEL)	AC1 30% CI=[19,40]	MSIsensor 0.00	WES/WGS	WES
PCA_093	f	46	MASTER	no	N/A	-	-	-	-	-	-	-	-	-	KRAS (p.G12R), TP53 (p.F270V)	CDKN2A (DEL), SMAD4 (DEL)	AC1 44% CI=[41,45], AC3 36% CI=[27,43]	MSIsensor 0.00	WES/WGS	WGS
PCA_094	m	44	MASTER	no	N/A	-	-	-	-	-	-	-	-	-	hypermutation	APC (DUP), CDKN2A (DEL), MLH1 (DEL)	AC3 14% CI=[5,21]	MSIsensor 0.76	WES/WGS	WGS
PCA_095	f	55	MASTER	no	3 FDRs	0	0	0	0	no	no	yes	-	-	-	ARID1A (DEL), CDKN2A (HDEL), MLH1 (DEL), TP53 (DEL)	-	MSIsensor 0.22	WES/WGS	WES
PCA_096	f	47	MASTER	no	N/A	-	-	-	-	-	-	-	-	-	-	ARID1A (DEL), CDKN2A (DEL)	AC1 59% CI=[42,58]	MSIsensor 0.01	WES/WGS	WES
PCA_097	f	51	MASTER	no	N/A	-	-	-	-	-	-	-	-	-	CDKN2A (p.W15*), KRAS (p.G12D), TP53 (p.R175H)	ARID1A (DEL), CDKN2A (DEL), KRAS (DUP), MLH1 (DEL), SMAD4 (DEL), STK11 (DEL), TP53 (DEL)	AC1 17% CI=[13,20], AC6 15% CI=[10,18]	MSIsensor 0.02	WES/WGS	WGS
PCA_098	m	59	MASTER	no	N/A	-	-	-	-	-	-	-	ATM (p.?), BRCA1 (p.R1835*)	AD	KRAS (p.G12C)	BRCA2 (DEL), CDKN2A (HDEL), KRAS (DUP), PALB2 (DUP), SMAD4 (DEL), STK11 (DEL), TP53 (DEL)	AC1 33% CI=[26,42]	MSIsensor 0.38	WES/WGS	WES
PCA_099	f	45	MASTER	no	1 SDR	0	0	0	0	no	no	no	-	-	N/A	N/A	N/A	N/A	WES/WGS	WES
PCA_100	f	37	MASTER	no	N/A	-	-	-	-	-	-	-	-	-	hypermutation	N/A	AC3 48% CI=[30,63]	MSIsensor 0.00	WES/WGS	WGS
PCA_101	f	69	MASTER	no	2 FDRs	2	2	0	0	yes	no	no	-	-	ARID1A (p.T2252fs), KRAS (p.G12D), TP53 (p.R175H)	ARID1A (DEL), BRCA2 (DEL), CDKN2A (DEL), MLH1 (DEL), PMS2 (DUP), SMAD4 (DEL), STK11 (DEL), TP53 (DEL)	AC1 46% CI=[44,45]	MSIsensor 0.89	WES/WGS	WGS
PCA_102	m	32	MASTER	no	no	0	0	0	0	no	no	no	-	-	SMAD4 (p.A118V), TP53 (p.R213*)	APC (DUP), ATM (DUP), BRCA1 (DUP), BRCA2 (DEL), CDKN2A (DUP), PMS2 (DEL), STK11 (DEL), TP53 (DEL)	AC3 47% CI=[25,57], AC1 24% CI=[13,31]	MSIsensor 0.32	WES/WGS	WES
PCA_103	m	57	MASTER	no	N/A	-	-	-	-	-	-	-	-	-	-	CDKN2A (HDEL)	AC1 45% CI=[41,45]	MSIsensor 0.00	WES/WGS	WGS
PCA_104	m	64	MASTER	no	N/A	-	-	-	-	-	-	-	-	-	KRAS (p.G12D), TP53 (p.C275F)	N/A	AC1 45% CI=[35,51], AC26 21% CI=[8,29]	MSIsensor 0.00	WES/WGS	WES
PCA_105	f	40	MASTER	no	1 FDR, 3 SDRs	1	0	1	0	no	no	no	-	-	BRCA1 (p.I21fs, p.Q1857fs)	APC (DEL), ARID1A (DEL), ATM (DEL), BRCA1 (DUP), CDKN2A (HDEL), EPCAM (DUP), MLH1 (DEL), MSH2 (DUP), MSH6 (DUP), SMAD4 (DEL)	AC3 59% CI=[47,65], AC1 7% CI=[5,9]	MSIsensor 0.80	WES/WGS	WGS
PCA_106	f	41	MASTER	no	N/A	-	-	-	-	-	-	-	-	-	KRAS (p.G12V)	CDKN2A (DEL), KRAS (DUP), SMAD4 (DEL), TP53 (DEL)	N/A	N/A	WES/WGS	WGS
PCA_107	m	65	MASTER	no	N/A	-	-	-	-	-	-	-	-	-	KRAS (p.G12D), TP53 (p.R280fs)	APC (DUP), BRCA1 (DUP), BRCA2 (DEL), CDKN2A (HDEL), EPCAM (DUP), KRAS (DUP), MLH1 (DUP), MSH2 (DUP), MSH6 (DUP), PALB2 (DEL), SMAD4 (DEL), STK11 (DEL), TP53 (DEL)	AC1 25% CI=[22,26]	MSIsensor 0.23	WES/WGS	WGS
PCA_108	m	66	MASTER	no	N/A	-	-	-	-	-	-	-	-	-	KRAS (p.G12D), TP53 (p.R282W)	APC (DUP), ARID1A (DEL), ATM (DEL), BRCA1 (DUP), BRCA2 (DUP), CDKN2A (DEL), KRAS (AMP), PMS2 (DEL), TP53 (DUP)	AC1 62% CI=[43,62]	MSIsensor 0.41	WES/WGS	WES
PCA_109	m	35	MASTER	no	N/A	-	-	-	-	-	-	-	-	-	KRAS (p.G12R), TP53 (p.P278A)	APC (DUP), ARID1A (DUP), BRCA1 (DUP), KRAS (AMP), PALB2 (DUP), PMS2 (AMP), SMAD4 (DEL)	AC6 21% CI=[12,32]	MSIsensor 0.21	WES/WGS	WES
PCA_110	m	58	MASTER	yes	2 FDRs	0	0	0	0	no	yes	no	NBN (p.K219fs*16)	AR	KRAS (p.Q61H), STK11 (p.R86*)	ARID1A (DEL), CDKN2A (HDEL), PMS2 (DUP), SMAD4 (DEL), STK11 (DEL)	AC1 23% CI=[20,25]	MSIsensor 0.01	WES/WGS	WGS
PCA_111	m	39	MASTER	no	N/A	-	-	-	-	-	-	-	ATM (p.K1400*)	AD	-	ARID1A (DEL), ATM (DEL), BRCA2 (DEL), CDKN2A (HDEL), KRAS (DEL), SMAD4 (DEL), STK11 (DEL), TP53 (DEL)	AC1 48% CI=[37,57]	MSIsensor 0.54	WES/WGS	WGS
PCA_112	m	48	MASTER	no	N/A	-	-	-	-	-	-	-	BLM (p.Y551*)	AR	CDKN2A (p.Y44fs), KRAS (p.G12V), SMAD4 (p.D494fs)	N/A	AC1 29% CI=[12,38]	MSIsensor 0.00	WES/WGS	WES
PCA_113	f	42	MASTER	no	3 SDRs	0	0	0	0	no	yes	no	-	-	KRAS (p.G12R), TP53 (p.R175H)	APC (DEL), CDKN2A (DEL), EPCAM (DEL), MLH1 (DEL), MSH2 (DEL), MSH6 (DEL), PMS2 (DUP), SMAD4 (DEL), TP53 (DEL)	AC1 20% CI=[17,20], AC3 12% CI=[2,20]	MSIsensor 0.00	WES/WGS	WGS
PCA_114	f	43	MASTER	no	N/A	-	-	-	-	-	-	-	-	-	KRAS (p.G12V)	ARID1A (DEL), CDKN2A (DEL), SMAD4 (DEL), STK11 (HDEL), TP53 (DEL)	AC1 83% CI=[83,82]	MSIsensor 0.00	WES/WGS	WGS
PCA_115	m	42	MASTER	no	N/A	-	-	-	-	-	-	-	-	-	KRAS (p.G12D), TP53 (p.G245S)	ARID1A (DEL), BRCA2 (DEL), CDKN2A (HDEL), KRAS (DUP), PMS2 (DUP), SMAD4 (DEL), STK11 (DEL), TP53 (DEL)	AC1 37% CI=[22,51]	MSIsensor 0.38	WES/WGS	WES
PCA_116	f	36	MASTER	no	N/A	-	-	-	-	-	-	-	-	-	KRAS (p.G12D), TP53 (p.I195F)	N/A	AC1 26% CI=[18,39]	MSIsensor 0.00	WES/WGS	WES
PCA_117	m	47	MASTER	no	N/A	-	-	-	-	-	-	-	-	-	KRAS (missense), TP53 (missense), CDKN2A (inframe-del), ARID1A (stop gain)	N/A	-	MSIsensor 0.02	WES/WGS	WES
PCA_118	m	37	MASTER	no	no	0	0	0	0	no	no	no	-	-	KRAS (p.G12R), TP53 (p.C176F)	N/A	N/A	N/A	WES/WGS	WGS
PCA_119	m	49	MASTER	no	2 FDRs, 2 SDRs	0	0	0	0	no	no	yes	BRCA2 (p.E1397fs*13)	AD	-	ARID1A (DEL), ATM (DEL), BRCA2 (DEL), MLH1 (DEL), PMS2 (DUP), SMAD4 (DEL)	AC3 18% CI=[4,33], AC1 6% CI=[2,8]	MSIsensor 0.38	WES/WGS	WGS
PCA_120	f	45	MASTER	no	N/A	-	-	-	-	-	-	-	-	-	KRAS (p.G12V), TP53 (p.R175H)	ARID1A (DEL), CDKN2A (HDEL), KRAS (DUP), SMAD4 (DEL)	AC3 36% CI=[6,53], AC1 17% CI=[3,28], AC6 14% CI=[0,25]	MSIsensor 0.05	WES/WGS	WES
PCA_121	m	24	MASTER	no	3 SDRs	0	0	0	0	no	no	no	-	-	-	ARID1A (DEL), MLH1 (DEL)	AC3 43% CI=[5,66]	MSIsensor 0.03	WES/WGS	WGS
PCA_122	f	46	MASTER	no	N/A	-	-	-	-	-	-	-	-	-	KRAS (p.G12D), TP53 (p.R175H)	BRCA1 (DUP), BRCA2 (DEL), CDKN2A (HDEL), KRAS (DUP), PMS2 (DUP), SMAD4 (DEL)	AC1 89% CI=[89,88]	MSIsensor 2.16	WES/WGS	WGS
PCA_123	m	45	MASTER	no	1 SDR	1	0	1	0	no	no	no	-	-	KRAS (p.G12D), SMAD4 (p.R97H), TP53 (p.156_158del)	APC (DUP), ARID1A (DEL), CDKN2A (HDEL), KRAS (DUP), MLH1 (DEL), PMS2 (DUP), SMAD4 (DEL), STK11 (DEL), TP53 (DEL)	-	MSIsensor 0.01	WES/WGS	WES
PCA_124	m	56	MASTER	no	N/A	-	-	-	-	-	-	-	-	-	KRAS (p.G12R), SMAD4 (p.Q534*), TP53 (p.R273C)	BRCA1 (DEL), BRCA2 (DEL), KRAS (DEL), PALB2 (DEL), SMAD4 (DEL), STK11 (DEL), TP53 (DEL)	AC1 38% CI=[31,37]	MSIsensor 0.18	WES/WGS	WGS
PCA_125	m	47	MASTER	no	no	0	0	0	0	no	no	no	-	-	ARID1A (p.R1276*), KRAS (p.G12D), TP53 (p.V157D)	ATM (DEL), BRCA1 (DUP), BRCA2 (DUP), CDKN2A (DEL), EPCAM (DUP), MSH2 (DUP), MSH6 (DUP), PMS2 (DUP), SMAD4 (DEL)	AC1 88% CI=[88,87]	MSIsensor 0.01	WES/WGS	WGS

## Sheet: Suppl. Table 2
Supplementary Table 2: Pathogenic Germline Variants, Therapy Recommendations, and Cascade Testing
	Likely pathogenic/Pathogenic Germline Variant (all heterozygous)									Therapy Recommendations supported by PGVs	Cascade testing
Patient ID	Gene	Transcript	Nucleotide Change	Amino Acid Change	genomic unique variant identifier (hg19)	ACMG/ClinGen Criteria	Variant Type	dbsnp	LOH		Tested Releatives	PGV identified
PCA_003	MUTYH	NM_001048171.2	c.205C>T	p.R69*	1_45799144_G_A	PVS1, PM2_SUP, PM3_SUP	Stop Gain	rs138775799	na		2	1
PCA_007	BRCA1	NM_007294.4	c.1292dupT	p.L431Ffs*5	17_41246256_AA_AAA	PVS1, PM5_STR (PTC)	Frameshift	rs80357528	na		14	4
PCA_013	MLH1	NM_000249.4	c.380+1G>A	p.?	3_37045966_G_A	PVS1, PS4, PM2_SUP	Splice Site	rs267607745	na		2	2
PCA_014	CHEK2	NM_007194.3	c.1100delC	p.T367fs*15	22_29091856_AG_A	PVS1, PS4_MOD	Frameshift		na		0	0
PCA_015	PALB2	NM_024675.4	c.509_510delGA	p.R170fs*14	16_23647356_ATC_A	PVS1, PM5_SUP	Frameshift	rs515726123	na		5	4
PCA_015	SDHB	NM_003000.3	c.725G>A	p.R242H	1_17349143_C_T	PS3, PS4_MOD, PM5, PM2_SUP und PP3	Missense	rs74315368	na		5	3
PCA_016	PALB2	NM_024675.4	c.940C>T	p.Q314*	16_23646927_G_A	PVS1, PM5_SUP, PM2_SUP	Stop Gain	rs786203821	na		1	0
PCA_017	ATM	NM_000051.4	c.6100C>T	p.R2034*	11_108186742_C_T	PVS1, PM3_STR	Stop Gain	rs532480170	na		1	0
PCA_019	ATM	NM_000051.4	c.5932G>T	p.E1978*	11_108183151_G_T	PVS1, PM3_VSTR	Stop Gain	rs587779852	na		0	0
PCA_024	BARD1	NM_000465.4	c.1811-2A>G	p.?	2_215609885_T_C	PVS1_STR, PS4_SUP, PM2_SUP	Splice Site		na		1	0
PCA_024	PALB2	NM_024675.4	c.172_175delTTGT	p.Q60fs*7	16_23649206_GACAA_G	PVS1, PM5_SUP, PM3_SUP	Frameshift	rs180177143	na		1	0
PCA_027	NBN	NM_002485.5	c.657_661delACAAA	p.K219fs*16	8_90983441_ATTTGT_A	PVS1, PM3_VSTR	Frameshift	rs587776650	na		0	0
PCA_035	BRCA2	NM_000059.4	c.9027delT	p.H3010fs*18	13_32953959_AT_A	PVS1, PM5_STR (PTC), PM2_SUP	Frameshift		na		1	0
PCA_037	BRCA1	NM_007294.4	c.5266dupC	p.Q1756fs*74	17_41209079_T_TG	PVS1, PM5_STR (PTC)	Frameshift	rs886040284	na		2	1
PCA_037	BRCA2	NM_000059.4	c.3708dupA	p.A1237fs*6	13_32912195_C_CA	PVS1, PM5_STR (PTC), PM2_SUP	Frameshift		na		2	1
PCA_037	CHEK2	NM_007194.3	c.1100delC	p.T367fs*15	22_29091856_AG_A	PVS1, PS4_MOD	Frameshift		na		2	1
PCA_038	BRCA1	NM_007294.4	c.5266dupC	p.Q1756fs*74	17_41209079_T_TG	PVS1, PM5_STR (PTC)	Frameshift		na		1	1
PCA_039	MLH1	NM_000249.4	c.793C>T	p.R265C	3_37058999_C_T	PVS1_SUP, PS4, PP1, PP3_MOD, PM2_SUP	Missense	rs63751194	na		0	0
PCA_041	BRCA1	NM_007294.4	c.181T>G	p.C61G	17_41258504_A_C	PS3, PS4, PP1_VSTR, PP3	Missense	rs28897672	na		2	2
PCA_041	MUTYH	NM_001048171.2	c.650G>A	p.R217H	1_45798117_C_T	PM3_STR, PS3_MOD, PP3_MOD, PM2_SUP	Missense	rs140342925	na		2	1
PCA_042	BRCA2	NM_000059.4	c.7254_7255delAG	p.R2418fs*2	13_32929241_CAG_C	PVS1, PM5_STR (PTC), PM2_SUP	Frameshift	rs80359644	no	PARP-Inhibitor
PCA_058	MSH2	NM_000251.3	c.(1-?)_(645+1_646-1)del		N/A	PVS1, PM2_SUP, PP4	Deletion		yes	Immune Checkpoint Inhibitor
PCA_061	WT1	NM_000378.6	c.699C>G	p.Y233*	11_32450128_G_C	PVS1, PM2_SUP	Stop Gain		no
PCA_073	NBN	NM_002485.5	c.657_661delACAAA	p.K219fs*16	8_90983441_ATTTGT_A	PVS1, PM3_VSTR	Frameshift	rs587776650	no	PARP-Inhibitor
PCA_078	PALB2	NM_024675.4	c.509_510delGA	p.R170fs*14	16_23647356_ATC_A	PVS1, PM5_SUP	Frameshift	rs515726123	no	PARP-Inhibitor
PCA_079	BRCA2	NM_000059.4	c.3386dupA	p.F1130fs*2	13_32911877_C_CA	PVS1, PM5_STR (PTC), PM2_SUP	Frameshift	rs431825305	no	PARP-Inhibitor
PCA_086	CDKN2A	NM_000077.4	c.250G>A	p.D84N	9_21971108_C_T	PS4_SUP, PM2_SUP, PM5_SUP, PP3, PS3_SUP	Missense	rs11552822	no	CDK4/6 inhibitor
PCA_098	ATM	NM_000051.4	c.7630-2A>C	p.?	11_108202604_A_C	PVS1, PM3_VSTR	Splice Site	rs587779866	yes
PCA_098	BRCA1	NM_007294.4	c.5503C>T	p.R1835*	17_41197784_G_A	PVS1, PM5_STR (PTC), PM2_SUP	Stop Gain	rs41293465	no
PCA_110	NBN	NM_002485.5	c.657_661delACAAA	p.K219fs*16	8_90983441_ATTTGT_A	PVS1, PM3_VSTR	Frameshift	rs587776650	yes	PARP-Inhibitor
PCA_111	ATM	NM_000051.4	c.4198A>T	p.K1400*	11_108159792_A_T	PVS1, PM3_MOD, PM2_SUP	Stop Gain	rs587781950	yes	PARP-Inhibitor
PCA_112	BLM	NM_000057.4	c.1653T>A	p.Y551*	15_91304256_T_A	PVS1, PM2_SUP	Stop Gain		yes
PCA_119	BRCA2	NM_000059.4	c.4188delA	p.E1397fs*13	13_32912678_CA_C	PVS1, PM5_STR (PTC), PM2_SUP	Frameshift	rs80359434	yes	PARP-Inhibitor

## Sheet: Suppl. Table 3
Supplementary Table 3: Selected genes and PGVs per gene over different studies
					This Study			PMID: 29506128			PMID: 30067863			PMID: 29961768			PMID: 32255556			PMID: 32980694			PMID: 33429865			PMID: 34503238			PMID: 34620795			PMID: 36139606			PMID: 35713757
Gene Symbol (Hugo)	11 studies (all)				William & Bermudez [WB]			Lowery 2018 [L]			Brand 2018 [B]			Yurgelun 2019 [Y]			Cremin 2020 [C]			Mizukami 2020 [M]			Fountzilas2021 (F)			Wieme 2021 (W)			Uson 2021 (U)			Puccini 2022 (P)			Ramsey 2023 (R )
	140 Genes / 4,264 Patients				64 Genes / 125 Patients			76 Genes / 615 Patients			32 Genes / 280 Patients			24 Genes / 289 Patients			30 Genes / 177 Patients			27 Genes / 1005 Patients			62 Genes / 549 Patients			53 Genes / 298 Patients			84 Genes / 250 Patients			51 Genes / 422 Patients			84 Genes / 245 Patients
	Study Symbol	# of studies anaylsing this gene	P/LP absolut	P/LP per 1000 cases	P/LP absolut	P/LP per 1000 cases all studies	P/LP per 1000 cases this study	P/LP absolut	P/LP per 1000 cases all studies	P/LP per 1000 cases this study	P/LP absolut	P/LP per 1000 cases all studies	P/LP per 1000 cases this study	P/LP absolut	P/LP per 1000 cases all studies	P/LP per 1000 cases this study	P/LP absolut	P/LP per 1000 cases all studies	P/LP per 1000 cases this study	P/LP absolut	P/LP per 1000 cases all studies	P/LP per 1000 cases this study	P/LP absolut	P/LP per 1000 cases all studies	P/LP per 1000 cases this study	P/LP absolut	P/LP per 1000 cases all studies	P/LP per 1000 cases this study	P/LP absolut	P/LP per 1000 cases all studies	P/LP per 1000 cases this study	P/LP absolut	P/LP per 1000 cases all studies	P/LP per 1000 cases this study	P/LP absolut	P/LP per 1000 cases all studies	P/LP per 1000 cases this study
BRCA2	WB,L,B,Y,C,M,F,W,U,P,R	11	116	27.2045	5	1.17261	40	31	7.27017	50.4065	4	0.938086	14.2857	4	0.938086	13.8408	4	0.938086	22.5989	25	5.86304	24.8756	6	1.40713	10.929	12	2.81426	40.2685	9	2.11069	36	13	3.04878	30.8057	3	0.703565	12.2449
ATM	WB,L,B,Y,C,M,F,W,U,P,R	11	97	22.7486	4	0.938086	32	11	2.57974	17.8862	10	2.34522	35.7143	4	0.938086	13.8408	12	2.81426	67.7966	17	3.98687	16.9154	11	2.57974	20.0364	8	1.87617	26.8456	7	1.64165	28	9	2.11069	21.327	4	0.938086	16.3265
CHEK2	WB,L,B,Y,C,M,F,W,U,P,R	11	64	15.0094	2	0.469043	16	12	2.81426	19.5122	10	2.34522	35.7143	3	0.703565	10.3806	2	0.469043	11.2994	1	0.234522	0.995025	10	2.34522	18.2149	8	1.87617	26.8456	4	0.938086	16	7	1.64165	16.5877	5	1.17261	20.4082
BRCA1	WB,L,B,Y,C,M,F,W,U,P,R	11	49	11.4916	5	1.17261	40	13	3.04878	21.1382	4	0.938086	14.2857	3	0.703565	10.3806				9	2.11069	8.95522	2	0.469043	3.64299	5	1.17261	16.7785	1	0.234522	4	6	1.40713	14.218	1	0.234522	4.08163
MUTYH	WB,L,B,C,M,F,W,U,R	9	42	9.84991	2	0.469043	16	6	1.40713	9.7561	5	1.17261	17.8571				1	0.234522	5.64972				19	4.45591	34.6084				3	0.703565	12				6	1.40713	24.4898
CDKN2A	WB,L,B,Y,C,M,F,W,U,P,R	11	34	7.97373	1	0.234522	8	6	1.40713	9.7561	1	0.234522	3.57143	2	0.469043	6.92042	2	0.469043	11.2994	1	0.234522	0.995025				1	0.234522	3.3557	1	0.234522	4	19	4.45591	45.0237
APC	WB,L,B,Y,C,M,F,W,U,P,R	11	20	4.69043				13	3.04878	21.1382	2	0.469043	7.14286	1	0.234522	3.46021				2	0.469043	1.99005	1	0.234522	1.82149				1	0.234522	4
NBN	WB,L,B,Y,C,M,F,W,U,P,R	11	16	3.75235	3	0.703565	24	1	0.234522	1.62602				1	0.234522	3.46021	1	0.234522	5.64972				1	0.234522	1.82149	3	0.703565	10.0671	2	0.469043	8	3	0.703565	7.109	1	0.234522	4.08163
PALB2	WB,L,B,Y,C,M,F,W,U,P,R	11	15	3.51782	4	0.938086	32	1	0.234522	1.62602	1	0.234522	3.57143	1	0.234522	3.46021				2	0.469043	1.99005	1	0.234522	1.82149	2	0.469043	6.71141	2	0.469043	8				1	0.234522	4.08163
RAD50	L,B,Y,F,W,U,P,R	8	12	2.81426				2	0.469043	3.25203	1	0.234522	3.57143	1	0.234522	3.46021							4	0.938086	7.28597							1	0.234522	2.36967	3	0.703565	12.2449
TP53	WB,L,B,Y,C,M,F,W,U,P,R	11	11	2.57974				1	0.234522	1.62602	1	0.234522	3.57143	1	0.234522	3.46021				2	0.469043	1.99005				2	0.469043	6.71141	1	0.234522	4	1	0.234522	2.36967
MSH6	WB,L,B,Y,C,M,F,W,U,P,R	11	10	2.34522				1	0.234522	1.62602	1	0.234522	3.57143	2	0.469043	6.92042				3	0.703565	2.98507	1	0.234522	1.82149	1	0.234522	3.3557	1	0.234522	4
BRIP1	WB,L,B,Y,C,M,F,W,U,P,R	11	9	2.11069										3	0.703565	10.3806	1	0.234522	5.64972	1	0.234522	0.995025	2	0.469043	3.64299	2	0.469043	6.71141
MLH1	WB,L,B,Y,C,M,F,W,U,P,R	11	8	1.87617	2	0.469043	16	1	0.234522	1.62602										1	0.234522	0.995025				3	0.703565	10.0671				1	0.234522	2.36967
MSH2	WB,L,B,Y,C,M,F,W,U,P,R	11	7	1.64165	1	0.234522	8	1	0.234522	1.62602				1	0.234522	3.46021	2	0.469043	11.2994													2	0.469043	4.73934
RAD51C	WB,L,B,Y,C,M,F,W,U,P,R	11	5	1.17261										1	0.234522	3.46021							2	0.469043	3.64299				1	0.234522	4	1	0.234522	2.36967
PMS2	WB,L,B,Y,C,M,F,W,U,P,R	11	5	1.17261				2	0.469043	3.25203																2	0.469043	6.71141
BLM	WB,L,W,U,R	5	5	1.17261	1	0.234522	8	3	0.703565	4.87805																									1	0.234522	4.08163
ERCC4	F,W,P	3	5	1.17261																						4	0.938086	13.4228				1	0.234522	2.36967
COL7A1	P	1	5	1.17261																												5	1.17261	11.8483
BARD1	WB,L,B,C,M,F,W,U,P,R	10	4	0.938086	1	0.234522	8	1	0.234522	1.62602	1	0.234522	3.57143							1	0.234522	0.995025
SDHA	WB,L,U,R	4	4	0.938086													1	0.234522	5.64972										2	0.469043	8	1	0.234522	2.36967
MITF	L,U,R	3	4	0.938086				2	0.469043	3.25203							1	0.234522	5.64972																1	0.234522	4.08163
FH	WB,L,U,R	4	3	0.703565				1	0.234522	1.62602																			1	0.234522	4				1	0.234522	4.08163
FANCC	F,W,P	3	3	0.703565																			2	0.469043	3.64299							1	0.234522	2.36967
NTHL1	U,R	2	3	0.703565																									2	0.469043	8				1	0.234522	4.08163
SDHB	WB,L,F,U,R	5	2	0.469043	1	0.234522	8																1	0.234522	1.82149
HOXB13	M,F,W,U,R	5	2	0.469043																						1	0.234522	3.3557	1	0.234522	4
FANCG	F,W,P	3	2	0.469043																						1	0.234522	3.3557				1	0.234522	2.36967
FANCE	F,W,P	3	2	0.469043																						2	0.469043	6.71141
FANCM	F,W	2	2	0.469043																			1	0.234522	1.82149	1	0.234522	3.3557
RAD51D	WB,L,B,Y,C,M,F,W,U,P,R	11	1	0.234522				1	0.234522	1.62602
STK11	WB,L,B,Y,C,M,F,W,U,P,R	11	1	0.234522				1	0.234522	1.62602
EPCAM	WB,L,B,C,M,F,W,U,R	9	1	0.234522																1	0.234522	0.995025
PTEN	WB,L,B,C,M,F,W,U,R	9	1	0.234522																1	0.234522	0.995025
POLE	WB,L,B,C,M,F,W,U,R	9	1	0.234522																						1	0.234522	3.3557
POLD1	WB,B,C,F,W,U,R	7	1	0.234522																						1	0.234522	3.3557
NF1	WB,L,B,M,U,R	6	1	0.234522				1	0.234522	1.62602
RET	WB,L,F,U,P,R	6	1	0.234522																												1	0.234522	2.36967
RECQL4	WB,L,U,R	4	1	0.234522				1	0.234522	1.62602																									1	0.234522	4.08163
WT1	WB,L,U,R	4	1	0.234522	1	0.234522	8
RUNX1	WB,L,U,R	4	1	0.234522
FANCA	F,W,P	3	1	0.234522																												1	0.234522	2.36967
MSH3	W,U,R	3	1	0.234522																									1	0.234522	4
PRSS1	Y,P	2	1	0.234522																															1	0.234522	4.08163
SLX4	F,W	2	1	0.234522																						1	0.234522	3.3557
RECQL	W	1	1	0.234522																															1	0.234522	4.08163
ERCC3	F	1	1	0.234522																			1	0.234522	1.82149
CDK4	WB,L,B,Y,C,M,F,W,U,P,R	11	0
BMPR1A	WB,L,B,C,M,F,W,U,P,R	10	0
CDH1	WB,L,B,C,M,F,W,U,P,R	10	0
SMAD4	WB,L,B,C,M,F,W,U,P,R	10	0
BAP1	WB,L,C,F,W,U,P,R	8	0
GREM1	L,B,C,F,U,R	6	0
MEN1	WB,L,F,W,U,R	6	0
SMARCA4	WB,L,B,F,U,R	6	0
DICER1	WB,L,F,U,R	5	0
RB1	WB,L,F,U,R	5	0
SDHC	WB,L,F,U,R	5	0
SDHD	WB,L,F,U,R	5	0
SUFU	WB,L,U,P,R	5	0
VHL	WB,L,F,U,R	5	0
ALK	WB,L,U,R	4	0
FLCN	WB,L,U,R	4	0
KIT	WB,L,U,R	4	0
MAX	WB,L,U,R	4	0
MET	WB,L,U,R	4	0
NF2	WB,L,U,R	4	0
PHOX2B	WB,L,U,R	4	0
PTCH1	WB,L,U,R	4	0
SDHAF2	L,F,U,R	4	0
SMARCB1	WB,L,U,R	4	0
TMEM127	WB,L,U,R	4	0
TSC1	WB,L,U,R	4	0
TSC2	WB,L,U,R	4	0
CDC73	U,P,R	3	0
CDKN1B	WB,U,R	3	0
EGFR	L,U,R	3	0
FANCB	F,W,P	3	0
FANCD2	F,W,P	3	0
FANCF	F,W,P	3	0
FANCL	F,W,P	3	0
GATA2	L,U,R	3	0
HRAS	L,U,R	3	0
MRE11	F,W,P	3	0
PDGFRA	L,U,R	3	0
PRKAR1A	WB,U,R	3	0
RAD51	L,W,P	3	0
RAD51B	L,W,P	3	0
TERT	L,U,R	3	0
AIP	U,R	2	0
AXIN2	P,U	2	0
CASR	U,R	2	0
CDKN1C	U,R	2	0
CEBPA	U,R	2	0
CHEK1	W,P	2	0
CTNNA1	U,R	2	0
DIS3L2	U,R	2	0
FAM175A	L,P	2	0
FANCI	F,W	2	0
GPC3	U,R	2	0
MRE11A	L,B	2	0
POT1	U,R	2	0
SMARCE1	U,R	2	0
TERC	U,R	2	0
WRN	U,R	2	0
ABRAXAS1	W	1	0
ARID1A	P	1	0
ARID1B	P	1	0
ARID2	P	1	0
ATR	P	1	0
ATRX	P	1	0
BUB1B	W	1	0
CDK12	P	1	0
CPA1	P	1	0
DDB2	F	1	0
ERCC1	F	1	0
ERCC2	F	1	0
ERCC5	F	1	0
JAK2	L	1	0
KRAS	L	1	0
MITF1	C	1	0
NRAS	L	1	0
PAX5	L	1	0
PETN	R	1	0
POLH	F	1	0
RABL3	P	1	0
RAD54L	W	1	0
SMAD3	L	1	0
SPINK1	P	1	0
TGFBR1	L	1	0
TGFBR2	L	1	0
XPA	F	1	0
XPC	F	1	0
XRCC2	W	1	0
CBL	WB	1	0
CYLD	WB	1	0
EXT1	WB	1	0
EXT2	WB	1	0
RHBDF2	WB	1	0
